# Supplementary material for: Peptides Targeting the IF1–ATP Synthase Complex Modulate the Permeability Transition Pore in Cancer HeLa Cells
Source: Int J Mol Sci. 2024 Apr 25;25(9):4655. doi: 10.3390/ijms25094655 (PMC11083241; doi:10.3390/ijms25094655)
Supplement: Supplementary file 1 [file ijms-25-04655-s001.zip]

Archive with 1 entries (1 files):
- ijms-2895205-supplementary.pdf
